# Supplementary material for: Zebrafish atoh8 mutants do not recapitulate morpholino phenotypes
Source: PLoS One. 2017 Feb 9;12(2):e0171143. doi: 10.1371/journal.pone.0171143 (PMC5300237; doi:10.1371/journal.pone.0171143)
Supplement: S2 Table — (XLSX) [file pone.0171143.s005.xlsx]

## Sheet: Sheet1
MO compensation experiment
L3625 +/- in-cross
assessed for oedema at ~52hpf
Batch 1	no oedema	mild oedema	moderate oedema / phenotype	Total embryos
uninjected	13
control MO, 7.5 ng	19	1		(This one was very mild and hardly counts)
atoh MO, 2.5 ng	8	3	3	14
of which, WT	4	0	1
Het	3	3	1
Mutant	1	0	1
atoh MO, 2.5 ng, p53 MO, 5 ng	11	6	10	27
	1	1	1
	7	3	5
Batch 2	3	2	4
atoh MO, 2.5 ng, p53 MO, 5 ng	4	1	5	10
of which, WT	2	1	1
Het	2	0	3
Mutant	0	0	1
Percentages	no oedema	mild oedema	moderate oedema / phenotype
atoh MO, 2.5 ng	none	mild	moderate
of which, WT	50	0	33.3333
Het	37.5	100	33.3333
Mutant	12.5	0	33.3333
atoh MO, 2.5 ng, p53 MO, 5 ng	none	mild	moderate
	9.09091	16.6667	10
	63.6364	50	50
Batch 2	27.2727	33.3333	40
atoh MO, 2.5 ng, p53 MO, 5 ng	none	mild	moderate
of which, WT	50	100	20
Het	50	0	60
Mutant	0	0	20

## Sheet: 20Sept2016
atoh8 MO 2ng, control MO 2ng, or id3 MO 2ng
injected into batches of atoh8+/+ or atoh8-/-
Assessed at 72hpf
	Oedema	Total	Percent with oedema				Percent with oedema
Batch 1, atoh8 +/+					Totals for atoh8+/+		mean	SD
atoh8 MO	5	13	38.4615		control	control MO	1.19048	2.38095
control MO	1	21	4.7619		atoh8	atoh8 MO	56.0528	26.3627
id3 MO	0	13	0		id3	id3 MO	22.7945	19.4277
					fog1 0.125	fog1 MO, 0.125	20.3547	21.2675
Batch 2, atoh8 +/+					fog1 0.25	fog1 MO, 0.25	39.675	32.523
atoh8 MO	19	22	86.3636		fog1 0.5	fog1 MO, 0.5	59.9545	36.5879
control MO	0	33	0
id3 MO	9	19	47.3684		Totals for atoh8-/-
						control MO	5.95238	5.18917
Batch 1, atoh8 -/-						atoh8 MO	65.1191	20.8843
atoh8 MO	25	29	86.2069			id3 MO	29.6221	13.2963
control MO	2	21	9.52381			fog1 MO, 0.125	6.99271	8.33509
id3 MO	11	26	42.3077			fog1 MO, 0.25	5.55556	9.6225
						fog1 MO, 0.5	43.2008	39.7508
Batch 2, atoh8 -/-
atoh8 MO	11	17	64.7059
control MO	0	11	0
	Oedema	Total	Percent with oedema
Batch 1, atoh8 -/-
id3 MO	3	19	15.7895
Batch 1, atoh8 -/-
id3 MO	8	26	30.7692
Batch 1, atoh8 +/+
id3 MO	7	35	20
Batch 1, atoh8 +/+
id3 MO	5	21	23.8095
	Oedema	Total	Percent with oedema
Batch 1, -/-
Control	2	24	8.33333
fog1, 0.5	32	37	86.4865
fog1, 1	25	28	89.2857
Batch 3, +/+
Control	0	31	0
fog1, 0.5	18	22	81.8182
fog1, 1	16	17	94.1176
Batch 4, +/+
Control	0	22	0
fog1, 0.5	23	25	92
fog1, 1	15	17	88.2353
Batch 1, -/-
fog1, 0.125	1	21	4.7619
fog1, 0.25	0	25	0
Batch 2, -/-
fog1, 0.125	6	37	16.2162
fog1, 0.25	4	24	16.6667
fog1, 0.5	8	23	34.7826
Batch 3, +/+
fog1, 0.125	7	37	18.9189
fog1, 0.25	5	19	26.3158
fog1, 0.5	14	25	56
Batch 4, +/+
fog1, 0.125	0	40	0
fog1, 0.25	8	32	25
Batch 5, +/+
fog1, 0.125	10	20	50
fog1, 0.25	15	17	88.2353
	Oedema	Total	Percent with oedema
Batch 1, -/-
atoh8 MO, 2 ng	8	18	44.4444
fog1 MO, 0.125	0	19	0
fog1 MO, 0.25	0	23	0
fog1 MO, 0.5	1	12	8.33333
Batch 2, +/+
atoh8 MO, 2 ng	26	60	43.3333
fog1 MO, 0.125	5	40	12.5
fog1 MO, 0.25	9	47	19.1489
fog1 MO, 0.5	2	20	10
